# Supplementary material for: Extra-axial inflammatory signal and its relationship to peripheral and central immunity in depression
Source: Brain. 2024 Dec 10;148(2):635–46. doi: 10.1093/brain/awae343 (PMC11788198; doi:10.1093/brain/awae343)
Supplement: awae343_Supplementary_Data [file awae343_supplementary_data.zip]

Archive with 2 entries (2 files):
- brain-2024-00496-file010.pdf
- brain-2024-00496-file011.glb
